# Supplementary material for: Genome-wide analysis reflects novel 5-hydroxymethylcytosines implicated in diabetic nephropathy and the biomarker potential
Source: Extracell Vesicles Circ Nucl Acids. 2022 Mar 24;3(1):49–60. doi: 10.20517/evcna.2022.03 (PMC8950161; doi:10.20517/evcna.2022.03)
Supplement: Supplementary file 2 [file evcna-3-1-49-SupplementaryMaterialsT1.xlsx]

## Sheet: DN vs. CTRL
	STable1 Differentially modified genes between DN and CTRL
	Gene	Base mean	log2(Fold-change)	p	log10(p)
1	PERM1	20.5	-0.4	0.0143569	-1.84294
2	CFAP74	401.31	-0.14	0.0218506	-1.66054
3	MORN1	281.04	-0.17	0.0233527	-1.63166
4	PLCH2	290.86	-0.2	0.0336175	-1.47343
5	PRDM16	1572.28	-0.11	0.0476257	-1.32216
6	CHD5	225.7	-0.19	0.0243416	-1.61365
7	CTRC	44.25	-0.32	0.00352081	-2.45336
8	CELA2A	45.97	-0.24	0.0217219	-1.6631
9	PADI1	167.62	-0.16	0.0392021	-1.40669
10	TMCO4	430.93	-0.12	0.00713704	-2.14648
11	MYOM3	215.37	-0.18	0.00378601	-2.42182
12	TMEM222	71.45	-0.17	0.0407806	-1.38955
13	PTPRU	273.39	-0.17	0.0297861	-1.52599
14	EDN2	30.01	-0.27	0.0276583	-1.55817
15	SZT2	234.29	-0.12	0.0188984	-1.72357
16	FAAH	96.74	-0.16	0.0401537	-1.39627
17	DMRTA2	9.7	-0.46	0.0439897	-1.35665
18	BTF3L4	121.79	-0.14	0.0374379	-1.42669
19	SH3GLB1	155.92	0.14	0.0394715	-1.40372
20	PKN2	553.81	0.09	0.0305268	-1.51532
21	WDR47	241.75	0.12	0.0332922	-1.47766
22	ATP5F1	50.39	0.24	0.0128319	-1.89171
23	RP11-426L16.10	11.66	0.41	0.0314315	-1.50264
24	BCL2L15	43.42	0.27	0.0326275	-1.48642
25	SEMA6C	85.87	-0.19	0.0133142	-1.87569
26	SNAPIN	16.06	-0.35	0.0334215	-1.47597
27	SHC1	59.98	0.24	0.0208707	-1.68046
28	CKS1B	19.29	0.34	0.0221441	-1.65474
29	MUC1	42.51	0.44	0.0319805	-1.49512
30	NES	39.94	-0.23	0.0290437	-1.53695
31	MPZ	18.97	0.33	0.0233933	-1.63091
32	FCGR2A	95.43	0.16	0.0494626	-1.30572
33	SELP	219.85	0.26	0.0300546	-1.52209
34	FASLG	31.2	0.29	0.0400515	-1.39738
35	RGS2	14.45	0.38	0.0223707	-1.65032
36	F13B	41.75	-0.51	0.0172862	-1.7623
37	ZNF281	35.77	0.29	0.0107334	-1.96926
38	CNTN2	109.19	-0.2	0.0184162	-1.7348
39	SLC30A1	19.42	0.32	0.0332156	-1.47866
40	ENAH	571.55	0.13	0.0235579	-1.62786
41	GJC2	44.92	-0.27	0.0101554	-1.9933
42	TAF5L	171.5	0.12	0.0298459	-1.52512
43	URB2	112.5	-0.18	0.00988403	-2.00507
44	OTOF	361.41	-0.11	0.0319325	-1.49577
45	NRBP1	59.42	-0.18	0.0441701	-1.35487
46	BRE	1273.54	0.07	0.0396462	-1.4018
47	OTX1	17.69	-0.44	0.0239598	-1.62052
48	WDR54	14.85	-0.49	0.00924671	-2.03401
49	RMND5A	297.04	0.13	0.0409131	-1.38814
50	ANKRD36B	314.38	0.25	0.0304558	-1.51633
51	IL1B	45.07	0.29	0.037412	-1.42699
52	INSIG2	112.78	0.25	0.00148765	-2.8275
53	WDR33	573.97	0.1	0.0138099	-1.85981
54	CWC22	203.21	0.16	0.00655299	-2.18356
55	ARPC2	251.42	0.17	0.0421982	-1.37471
56	RNF25	23.27	-0.3	0.0273193	-1.56353
57	CFAP65	72.42	-0.29	0.0216976	-1.66359
58	FARSB	337.74	0.14	0.023449	-1.62988
59	ASB1	148.74	-0.15	0.0427968	-1.36859
60	SEPT2	205.34	0.1	0.043077	-1.36575
61	AZI2	72.02	0.2	0.0109913	-1.95895
62	OXSR1	333.52	0.1	0.0276117	-1.55891
63	KLHL40	17.43	-0.38	0.0298178	-1.52552
64	CSPG5	69.76	-0.24	0.0106341	-1.9733
65	SEMA3F	171.29	-0.13	0.03732	-1.42806
66	SLC38A3	64.44	-0.23	0.0106383	-1.97313
67	DNAH1	359.45	-0.16	0.00022965	-3.63893
68	PHF7	43.69	0.21	0.0409815	-1.38741
69	WNT5A	45.34	-0.36	0.0451309	-1.34553
70	SENP7	535.88	0.15	0.0141417	-1.8495
71	RP11-59E19.1	87.91	-0.21	0.0293533	-1.53234
72	ILDR1	127.18	0.15	0.0481972	-1.31698
73	WDR5B	17.75	0.36	0.0385297	-1.4142
74	HSPBAP1	214.08	0.2	0.00122234	-2.91281
75	ADCY5	563.29	-0.11	0.0135345	-1.86856
76	COMMD2	35.11	0.36	0.00546422	-2.26247
77	SEC62	128.64	0.15	0.0339878	-1.46868
78	DCUN1D1	267.52	0.15	0.0226419	-1.64509
79	RFC4	65.56	0.2	0.0320917	-1.49361
80	RTP1	11.46	-0.45	0.0277941	-1.55605
81	RTP4	15.26	0.39	0.0312536	-1.5051
82	ACAP2	702.55	0.08	0.0437278	-1.35924
83	PDE6B	120.87	-0.2	0.0168958	-1.77222
84	TMEM175	124.23	-0.14	0.0399183	-1.39883
85	WFS1	126.26	-0.2	0.0349396	-1.45668
86	NCAPG	86.33	0.24	0.0137048	-1.86313
87	LIAS	90.73	-0.19	0.0266442	-1.5744
88	CXCL1	12.44	0.42	0.0295246	-1.52982
89	ART3	215.99	-0.15	0.0242638	-1.61504
90	DMP1	44.6	0.29	0.0212511	-1.67262
91	PPM1K	93.8	0.15	0.039245	-1.40622
92	TIGD2	20.42	0.35	0.0235459	-1.62808
93	ANXA5	107.44	0.2	0.0308682	-1.51049
94	PLK4	56.33	0.27	0.0404164	-1.39344
95	UCP1	12.39	-0.4	0.035526	-1.44945
96	SMARCA5	148.52	0.2	0.00156929	-2.8043
97	FBXW7	800.19	0.11	0.00500741	-2.30039
98	TIGD4	14.73	-0.47	0.0370511	-1.4312
99	TMA16	106.82	0.2	0.030685	-1.51307
100	CEP72	205.09	-0.14	0.0214992	-1.66758
101	GDNF	55.02	-0.21	0.0483633	-1.31548
102	EMB	179.39	0.22	0.00803748	-2.09488
103	IPO11	269.27	0.11	0.0470222	-1.3277
104	OTP	13.6	-0.46	0.0476017	-1.32238
105	LNPEP	381.25	0.13	0.00879467	-2.05578
106	CHD1	277.21	0.11	0.0316695	-1.49936
107	SLC4A9	34.47	-0.29	0.0437861	-1.35866
108	RPP40	27.76	-0.3	0.022099	-1.65563
109	SIRT5	193.49	0.13	0.0248891	-1.60399
110	ZNRD1	18.59	0.33	0.0315805	-1.50058
111	VARS2	49.5	0.3	0.0234318	-1.63019
112	C6orf48	16.4	-0.33	0.0468458	-1.32933
113	MLN	22.73	-0.39	0.00835224	-2.0782
114	GRM4	351.38	-0.17	0.0374252	-1.42684
115	ENPP4	63.62	0.18	0.049445	-1.30588
116	CRISP3	64.16	0.2	0.0486127	-1.31325
117	GSTA2	47.41	-0.26	0.0316678	-1.49938
118	KIAA1586	56.65	0.31	0.0061999	-2.20762
119	PHIP	485.23	0.14	0.0417041	-1.37982
120	CYB5R4	325.7	0.1	0.0422612	-1.37406
121	RARS2	301.67	0.13	0.00398887	-2.39915
122	SERINC1	118.34	0.16	0.0224198	-1.64937
123	CCDC28A	51.63	0.26	0.00685534	-2.16397
124	PRR18	12.8	-0.6	0.00953604	-2.02063
125	FAM20C	376.68	-0.21	0.0472857	-1.32527
126	HNRNPA2B1	68.3	0.28	0.0119895	-1.9212
127	HOXA11	8.21	-0.61	0.00556048	-2.25489
128	AEBP1	48.62	-0.26	0.0150165	-1.82343
129	CAMK2B	390.23	-0.17	0.0112277	-1.94971
130	SRI	63.53	0.19	0.0264361	-1.5778
131	GPC2	25.42	-0.31	0.0227845	-1.64236
132	MEPCE	37.53	-0.26	0.0228633	-1.64086
133	PLOD3	69.39	-0.29	0.00772387	-2.11217
134	GPR37	26.15	-0.51	0.0125744	-1.90051
135	SMKR1	28.55	-0.35	0.0114884	-1.93974
136	LUC7L2	9.08	0.43	0.0424183	-1.37245
137	NDUFB2	90.12	-0.18	0.0126262	-1.89873
138	MGAM	587.29	0.14	0.0366444	-1.43599
139	CTAGE4	16.92	0.45	0.028538	-1.54458
140	GIMAP4	35.9	0.28	0.0493316	-1.30687
141	ASB10	35.15	-0.28	0.0273717	-1.5627
142	LGI3	37.45	-0.29	0.0179543	-1.74583
143	R3HCC1	72.65	-0.18	0.0341404	-1.46673
144	PROSC	57.12	-0.2	0.03025	-1.51928
145	SMIM19	78.49	0.23	0.032414	-1.48927
146	HOOK3	548.28	0.12	0.0260321	-1.58449
147	HGSNAT	267.99	0.15	0.011329	-1.94581
148	CHD7	891.98	0.1	0.0173098	-1.76171
149	PAG1	680.89	0.13	0.0202694	-1.69316
150	OSGIN2	102.53	0.18	0.018516	-1.73245
151	WDR97	50.21	-0.29	0.0203882	-1.69062
152	HACD4	138.83	0.24	0.00950629	-2.02199
153	CHMP5	42.69	0.23	0.0463102	-1.33432
154	TMEM2	505.48	0.09	0.0283819	-1.54696
155	TLE4	643.08	0.11	0.0290551	-1.53678
156	CDC26	25.54	-0.32	0.0192437	-1.71571
157	CRB2	99.04	-0.19	0.0129179	-1.88881
158	NCS1	259.44	-0.13	0.0340934	-1.46733
159	FUBP3	236.92	-0.14	0.0489129	-1.31058
160	RP11-326L24.9	22.46	-0.28	0.0348048	-1.45836
161	ADAMTS13	168.86	-0.15	0.00995774	-2.00184
162	SOHLH1	19.31	-0.33	0.0390107	-1.40882
163	LCN12	28.4	-0.39	0.0108119	-1.9661
164	FUT7	8.16	-0.61	0.00991399	-2.00375
165	ANAPC2	57.52	-0.19	0.0466784	-1.33088
166	KLF6	103.35	0.24	0.019168	-1.71742
167	ZNF438	875.42	0.13	0.00854799	-2.06814
168	DLG5	586.97	-0.09	0.0183568	-1.7362
169	OPN4	37.95	-0.25	0.0371869	-1.42961
170	CYP26A1	12.17	-0.43	0.0489073	-1.31063
171	LZTS2	41.27	-0.39	0.00159004	-2.79859
172	ACTR1A	118.68	-0.17	0.0151774	-1.8188
173	MXI1	256.52	0.1	0.0314687	-1.50212
174	PDCD4	95.81	0.14	0.0451103	-1.34572
175	SHOC2	433.43	0.11	0.0363161	-1.4399
176	HSPA12A	433.71	-0.19	0.0257334	-1.5895
177	MCMBP	300.93	0.13	0.0321066	-1.49341
178	FOXI2	9.99	-0.45	0.046286	-1.33455
179	JAKMIP3	180.94	-0.22	0.0359672	-1.44409
180	RASSF7	13.78	-0.4	0.0285156	-1.54492
181	BRSK2	295.28	-0.16	0.00742406	-2.12936
182	MRPL23	243.18	-0.2	0.0127414	-1.89478
183	SWAP70	349.74	0.12	0.0392389	-1.40628
184	LYVE1	67.92	0.22	0.0142532	-1.84609
185	FAR1	221.67	0.16	0.0346283	-1.46057
186	PGA5	70.58	0.29	0.0498328	-1.30248
187	INCENP	116.78	-0.14	0.0375367	-1.42554
188	PCNX3	129.2	-0.18	0.0179861	-1.74506
189	RELA	46.84	0.23	0.0492677	-1.30744
190	C11orf68	20.22	-0.33	0.0425983	-1.37061
191	PELI3	46.16	-0.22	0.0417387	-1.37946
192	SPTBN2	199.14	-0.2	0.0488702	-1.31096
193	ACY3	42.61	-0.29	0.027435	-1.5617
194	ANO1	508.48	-0.16	0.0463923	-1.33355
195	DGAT2	183.89	-0.14	0.0181322	-1.74155
196	MYO7A	365.27	-0.14	0.0399485	-1.3985
197	FAM76B	46.41	0.32	0.00612883	-2.21262
198	MAML2	1175.04	0.13	0.0322752	-1.49113
199	MSANTD4	68.3	0.18	0.0461774	-1.33557
200	TMPRSS5	39.73	-0.3	0.0373675	-1.42751
201	CD69	34.78	0.32	0.0230544	-1.63725
202	KLRF2	48.83	0.21	0.028257	-1.54887
203	LYRM5	45.53	0.25	0.0108402	-1.96496
204	DAZAP2	30.7	0.3	0.0235148	-1.62866
205	KRT83	16.08	-0.38	0.0276365	-1.55852
206	KRT82	20.78	-0.47	0.00216495	-2.66455
207	TNS2	86.67	-0.19	0.0326918	-1.48556
208	IGFBP6	23.82	-0.43	0.00145247	-2.83789
209	MFSD5	14.63	-0.44	0.0110859	-1.95523
210	RP11-123K3.4	13.81	-0.39	0.0354529	-1.45035
211	CYP27B1	9.12	-0.5	0.0255182	-1.59315
212	TSFM	34.92	-0.28	0.0386792	-1.41252
213	C12orf66	130.56	0.15	0.0228798	-1.64055
214	RAB21	219	0.19	0.00719681	-2.14286
215	TBC1D15	345.02	0.11	0.0216848	-1.66384
216	BBS10	10.28	0.59	0.00413968	-2.38303
217	CLLU1OS	18.93	0.36	0.0403047	-1.39464
218	UBE2N	206.66	0.18	0.0355944	-1.44862
219	PLA2G1B	11.77	-0.6	0.0107981	-1.96665
220	DDX51	47.96	-0.28	0.0152274	-1.81738
221	C1QTNF9B	32.85	0.31	0.013472	-1.87057
222	GTF3A	73.62	0.18	0.0304492	-1.51642
223	UBL3	312.73	0.15	0.0094186	-2.02601
224	PDS5B	708.36	0.08	0.0494645	-1.30571
225	RFXAP	32.82	0.29	0.0207616	-1.68274
226	SUPT20H	129.41	0.15	0.0312486	-1.50517
227	NHLRC3	42.73	0.23	0.0255516	-1.59258
228	NAA16	343.52	0.11	0.019619	-1.70732
229	ITM2B	189.75	0.16	0.0382785	-1.41705
230	DIS3	66.47	-0.19	0.0446079	-1.35059
231	CHD8	273.63	0.1	0.0326417	-1.48623
232	FANCM	167.05	0.16	0.00679869	-2.16757
233	MIS18BP1	203.14	0.12	0.035892	-1.445
234	ATL1	227.17	0.18	0.0487923	-1.31165
235	PLEKHH1	157.75	-0.17	0.00904597	-2.04354
236	MAP3K9	229.88	-0.18	0.0196608	-1.7064
237	ACOT4	21.79	-0.34	0.0144326	-1.84066
238	LIN52	332.61	-0.09	0.048023	-1.31855
239	LTBP2	392.2	-0.09	0.0473137	-1.32501
240	CHGA	38.76	-0.24	0.0461686	-1.33565
241	OTUB2	104.54	-0.21	0.00407205	-2.39019
242	VRK1	421.63	0.11	0.0460717	-1.33657
243	GOLGA8M	234.69	0.21	0.0494628	-1.30572
244	CHRFAM7A	185.65	0.28	0.0199582	-1.69988
245	GOLGA8K	56.37	0.35	0.0497663	-1.30306
246	GOLGA8N	109.42	0.26	0.0353319	-1.45183
247	CTD-2116N17.1	22.7	-0.3	0.0242799	-1.61475
248	PIF1	35.62	-0.23	0.0364079	-1.4388
249	PDCD7	45.76	-0.21	0.0438903	-1.35763
250	C15orf59	32.21	-0.41	0.00610578	-2.21426
251	UBL7	52.36	-0.19	0.0473847	-1.32436
252	CSPG4	169.92	-0.18	0.00301589	-2.52058
253	BCL2A1	86.37	0.25	0.0177788	-1.7501
254	MEX3B	22.29	0.44	0.00433766	-2.36274
255	SOX8	19.62	-0.4	0.0479575	-1.31914
256	C16orf96	180.99	-0.16	0.00845079	-2.0731
257	NUDT16L1	13.57	-0.38	0.046968	-1.3282
258	PDZD9	68.95	0.16	0.0465368	-1.3322
259	SULT1A3	52.05	-0.31	0.0322281	-1.49176
260	VPS35	109.77	0.15	0.0459581	-1.33764
261	FAM192A	144.47	0.11	0.0440163	-1.35639
262	ARL2BP	13.26	-0.37	0.0432678	-1.36384
263	ESRP2	45.45	-0.29	0.00788579	-2.10316
264	LDHD	43.3	-0.29	0.0498792	-1.30208
265	WWOX	3999.41	-0.1	0.00668726	-2.17475
266	HSDL1	118.88	0.2	0.00760055	-2.11915
267	MYBBP1A	100.32	-0.19	0.0155987	-1.80691
268	CLEC10A	27.38	-0.32	0.0270489	-1.56785
269	TMEM95	8.71	-0.44	0.0392672	-1.40597
270	NLGN2	54.82	-0.24	0.0312415	-1.50527
271	AC025335.1	9.75	-0.47	0.0253195	-1.59655
272	EVPLL	71.6	-0.2	0.0162914	-1.78804
273	B9D1	172.96	-0.18	0.0121516	-1.91536
274	SLC47A2	146.42	-0.16	0.0370915	-1.43073
275	RAB11FIP4	635.18	-0.11	0.015392	-1.8127
276	SLFN13	48.65	0.35	0.000414179	-3.38281
277	TOP2A	100.31	0.15	0.0313898	-1.50321
278	PYY	161.48	-0.14	0.0366686	-1.43571
279	TBX21	45.96	-0.37	0.00172086	-2.76426
280	SNF8	51.58	-0.24	0.0245246	-1.6104
281	VEZF1	65.72	0.21	0.0375325	-1.42559
282	C17orf64	30.04	-0.25	0.0452107	-1.34476
283	TBC1D16	560.59	-0.13	0.0375439	-1.42546
284	CCDC40	303.17	-0.14	0.00666423	-2.17625
285	GAA	91.59	-0.18	0.0294067	-1.53155
286	SGSH	59.12	-0.24	0.0115597	-1.93705
287	NPTX1	28.41	-0.3	0.029002	-1.53757
288	GCGR	47.04	-0.36	0.00693355	-2.15904
289	GPS1	37.07	-0.34	0.00955493	-2.01977
290	SMCHD1	576.61	0.09	0.0286206	-1.54332
291	MYL12B	96.16	0.17	0.0470038	-1.32787
292	GALNT1	505.22	0.12	0.017948	-1.74599
293	ACAA2	53.29	0.22	0.0229962	-1.63834
294	TPGS1	72.91	-0.19	0.0264429	-1.57769
295	POLRMT	117.91	-0.26	0.00430251	-2.36628
296	C19orf24	18.12	-0.45	0.0220567	-1.65646
297	NDUFS7	80.79	-0.22	0.0124847	-1.90362
298	RPL36	31.37	-0.33	0.00515338	-2.28791
299	CTD-2207O23.12	21.71	-0.34	0.0201371	-1.696
300	ZNF414	30.54	-0.28	0.030336	-1.51804
301	RPL18A	19.8	-0.32	0.0442621	-1.35397
302	UQCRFS1	56.93	0.36	0.00091273	-3.03966
303	GPR42	11.32	-0.44	0.0244853	-1.6111
304	LRFN3	41.85	-0.28	0.0290861	-1.53631
305	LEUTX	13.35	-0.46	0.0479523	-1.31919
306	MAP3K10	95.65	-0.16	0.0419122	-1.37766
307	NUMBL	107.9	-0.18	0.00939347	-2.02717
308	KCNJ14	39.11	-0.25	0.0315974	-1.50035
309	NTN5	42.77	-0.22	0.0465767	-1.33183
310	CPT1C	95.49	-0.2	0.0106248	-1.97368
311	KCNC3	26.76	-0.39	0.0349095	-1.45706
312	MYBPC2	90.31	-0.15	0.0474921	-1.32338
313	CTU1	43.2	-0.32	0.0153412	-1.81414
314	ZSCAN5A	436.5	0.14	0.0161796	-1.79103
315	ZNF543	22.01	-0.32	0.0279121	-1.55421
316	RP4-576H24.4	24.26	0.31	0.014171	-1.8486
317	SNAP25	186.38	-0.19	0.0262528	-1.58082
318	ZNF337	74.26	0.18	0.0309314	-1.5096
319	MATN4	31.69	-0.36	0.00174971	-2.75703
320	FAM217B	63.75	0.23	0.0269117	-1.57006
321	CABLES2	110.23	-0.18	0.044453	-1.3521
322	COL20A1	154.63	-0.19	0.0272911	-1.56398
323	KCNQ2	251.79	-0.21	0.00682025	-2.1662
324	RBM11	40.06	0.27	0.0157969	-1.80143
325	AP000275.65	27.06	-0.28	0.0275962	-1.55915
326	COL6A1	115.69	-0.24	0.0123275	-1.90912
327	UFD1L	83.07	-0.19	0.0225283	-1.64727
328	RTN4R	252.66	-0.16	0.0216399	-1.66475
329	SLC7A4	15.81	-0.37	0.0364397	-1.43842
330	RAB36	110.62	-0.23	0.00404058	-2.39356
331	DDT	40.27	-0.31	0.0449778	-1.347
332	CABP7	43.62	-0.29	0.00411076	-2.38608
333	CARD10	147.71	-0.15	0.0338067	-1.471
334	PNPLA5	32.22	-0.27	0.0360131	-1.44354
335	MIOX	24.53	-0.35	0.0113597	-1.94463
336	NCAPH2	70.84	-0.24	0.006709	-2.17334

## Sheet: DN vs. Non-DN
	STable1 Differentially modified genes between DN and Non-DN
	Gene	Base mean	log2(Fold-change)	p	log10(p)
1	ATAD3C	90.97	-0.16	0.0127843	-1.89332
2	PLCH2	267.55	-0.13	0.0293314	-1.53267
3	CHD5	215.72	-0.17	0.00440391	-2.35616
4	DNAJC11	267.93	-0.08	0.030616	-1.51405
5	PRAMEF9	14.96	-0.94	0.00176608	-2.75299
6	PRAMEF15	14.15	-0.6	0.0410627	-1.38655
7	TMCO4	404.06	-0.07	0.0427914	-1.36864
8	EPHA8	82.74	-0.17	0.0418969	-1.37782
9	ELOA	62.5	0.15	0.0419326	-1.37745
10	FAM46B	41.6	-0.19	0.0422617	-1.37405
11	PTPRU	258.92	-0.13	0.0487577	-1.31196
12	MEAF6	77.07	-0.17	0.00892662	-2.04931
13	FOXO6	56.49	-0.26	0.0151871	-1.81853
14	BTF3L4	116.08	-0.14	0.0223049	-1.6516
15	PODN	69.79	-0.17	0.0310513	-1.50792
16	PLPP3	481.97	0.09	0.0192591	-1.71536
17	KANK4	226.42	-0.12	0.0340606	-1.46775
18	IFI44L	58.25	0.31	0.00419972	-2.37678
19	GBP1	52.9	0.16	0.0447388	-1.34932
20	GBP5	43.64	0.2	0.0274606	-1.56129
21	RP11-475E11.9	54.53	0.2	0.0251528	-1.59941
22	CTTNBP2NL	233.09	0.12	0.0145981	-1.8357
23	SLC16A1	158.96	-0.14	0.0362611	-1.44056
24	MCL1	21.79	0.26	0.0443492	-1.35311
25	CKS1B	18.46	0.29	0.0251068	-1.60021
26	RP11-540D14.8	53.52	0.17	0.0387321	-1.41193
27	FCRL4	43.34	-0.21	0.0451757	-1.34509
28	FCGR2A	90.24	0.16	0.0404315	-1.39328
29	SELP	212.97	0.18	0.0285977	-1.54367
30	VAMP4	103.86	0.12	0.0389947	-1.40899
31	SUCO	306.87	0.13	0.00165351	-2.78159
32	FASLG	29.9	0.22	0.0449048	-1.34771
33	ABL2	519.69	0.07	0.0310602	-1.5078
34	TOR1AIP2	156.15	0.13	0.00761125	-2.11854
35	XPR1	734.48	0.1	0.00589279	-2.22968
36	GLUL	44.36	0.18	0.0393037	-1.40557
37	FAM129A	703.64	0.1	0.0249496	-1.60294
38	TRMT1L	108.03	0.13	0.0354496	-1.45039
39	F13B	40.07	-0.45	0.0124575	-1.90457
40	ZNF281	34.1	0.22	0.034301	-1.46469
41	LMOD1	125.09	-0.21	0.00306628	-2.51339
42	CNTN2	103.21	-0.15	0.0179757	-1.74531
43	PM20D1	63.43	-0.24	0.00333542	-2.47685
44	RAB4A	191.82	0.14	0.0136499	-1.86487
45	URB2	107.1	-0.14	0.0171786	-1.76501
46	PGBD5	274.87	-0.17	0.0259886	-1.58522
47	TRIM67	141.74	-0.13	0.0380892	-1.4192
48	AKT3	1108.75	0.1	0.0238235	-1.62299
49	E2F6	94.06	0.17	0.00642249	-2.1923
50	OTOF	341.41	-0.09	0.0391835	-1.4069
51	C2orf70	40.01	-0.21	0.0318119	-1.49741
52	PREB	16.23	-0.39	0.00581945	-2.23512
53	SUPT7L	24.46	-0.25	0.0454802	-1.34218
54	WDR43	212.47	0.13	0.0117279	-1.93078
55	PNPT1	139.26	-0.15	0.0413793	-1.38322
56	SMYD5	36.44	0.19	0.0432851	-1.36366
57	TGOLN2	87.47	0.17	0.0421546	-1.37515
58	CD8B	132.16	-0.16	0.0128351	-1.8916
59	KRCC1	122.08	0.17	0.00399044	-2.39898
60	TMEM131	1062.77	0.08	0.0113604	-1.94461
61	TXNDC9	46.9	-0.17	0.0384202	-1.41544
62	C2orf40	54.23	0.16	0.0454807	-1.34217
63	GCC2	182.52	-0.12	0.0469789	-1.3281
64	AC013269.5	24.64	-0.49	0.00730296	-2.1365
65	ORC4	310.17	0.1	0.0267201	-1.57316
66	IFIH1	153.74	0.16	0.00074809	-3.12605
67	NFE2L2	653.06	0.06	0.0491524	-1.30845
68	ZC3H15	83.21	0.15	0.042994	-1.36659
69	INPP1	104.05	0.15	0.0187252	-1.72757
70	STAT4	344.6	0.09	0.0336463	-1.47306
71	STK17B	204.36	0.17	0.0120529	-1.91891
72	IDH1	100.17	0.14	0.040377	-1.39387
73	BARD1	239.33	0.11	0.030096	-1.52149
74	WNT6	27.74	-0.26	0.0269333	-1.56971
75	CFAP65	70.41	-0.3	0.00544581	-2.26394
76	CHPF	17.42	-0.32	0.0264813	-1.57706
77	INHA	18.4	-0.26	0.0479546	-1.31917
78	FARSB	324.55	0.11	0.0125736	-1.90054
79	AP1S3	215.71	-0.1	0.0371301	-1.43027
80	WDFY1	537.07	0.1	0.0491815	-1.3082
81	MFF	161	0.13	0.0385987	-1.41343
82	SEPT2	193.26	0.13	0.012692	-1.89647
83	DTYMK	43.95	-0.18	0.0349458	-1.4566
84	JAGN1	29.28	0.22	0.03808	-1.4193
85	EMC3	214.03	0.11	0.0271308	-1.56654
86	TAMM41	140.46	-0.14	0.0220976	-1.65565
87	GRIP2	206.72	-0.13	0.0283199	-1.54791
88	UBE2E1	442.41	0.1	0.0284343	-1.54616
89	CMC1	217.72	0.11	0.0171681	-1.76528
90	AZI2	70.4	0.18	0.0205127	-1.68798
91	ZNF619	22.43	-0.3	0.0165933	-1.78007
92	KLHL40	16.78	-0.3	0.0451954	-1.34491
93	PRSS42	13.08	-0.32	0.0434279	-1.36223
94	SLC38A3	61.02	-0.19	0.0207889	-1.68217
95	DNAH1	333.02	-0.07	0.0486615	-1.31281
96	POU1F1	55.04	0.18	0.0413231	-1.38381
97	SENP7	517.9	0.11	0.00314979	-2.50172
98	CBLB	590.61	0.09	0.0388509	-1.4106
99	CCDC80	155.95	0.13	0.0219619	-1.65833
100	POGLUT1	56.86	-0.17	0.0398834	-1.39921
101	POPDC2	80.37	0.16	0.0122362	-1.91235
102	GSK3B	1182.16	0.08	0.0350676	-1.45509
103	WDR5B	16.65	0.28	0.0306922	-1.51297
104	TXNRD3	151.84	0.12	0.0476206	-1.32221
105	CDV3	78.56	0.16	0.0258175	-1.58809
106	TOPBP1	197.61	0.09	0.0471932	-1.32612
107	SELT	122.18	0.13	0.0228899	-1.64036
108	MECOM	1549.73	0.13	0.0131492	-1.8811
109	ALG3	16.15	0.28	0.0420502	-1.37623
110	TRA2B	109.97	0.15	0.0408968	-1.38831
111	RTP4	14.3	0.35	0.0292022	-1.53458
112	ACAP2	675.56	0.07	0.0345233	-1.46189
113	TFRC	260.14	-0.1	0.0388277	-1.41086
114	CCKAR	13.41	-0.43	0.00865705	-2.06263
115	STIM2	531.5	0.09	0.0472838	-1.32529
116	TLR10	43.11	0.21	0.0327956	-1.48418
117	FRYL	1185.8	0.09	0.0288308	-1.54014
118	USP46	199.22	-0.1	0.0363441	-1.43957
119	KLHL8	299.2	0.11	0.00394787	-2.40364
120	DMP1	41.59	0.31	0.00141278	-2.84993
121	PPM1K	88.82	0.12	0.0401123	-1.39672
122	PPP3CA	1285.46	0.09	0.0253726	-1.59564
123	C4orf32	165.77	0.13	0.00808903	-2.0921
124	SMARCA5	143.9	0.15	0.0042681	-2.36977
125	ABCE1	31.82	0.21	0.041786	-1.37897
126	OTUD4	188.99	0.09	0.0422902	-1.37376
127	FBXW7	772.02	0.09	0.0045773	-2.33939
128	TMA16	103.93	0.14	0.0200221	-1.69849
129	MSMO1	53.1	0.23	0.00390296	-2.40861
130	SPCS3	71.39	0.17	0.0264234	-1.57801
131	F11	53.39	-0.39	0.0431607	-1.36491
132	SLC6A3	90.4	-0.21	0.0469763	-1.32812
133	IRX4	10.47	-0.57	0.0321335	-1.49304
134	OTULIN	190.96	0.13	0.0316608	-1.49948
135	ZNF622	46.56	0.18	0.03066	-1.51343
136	EMB	176.31	0.18	0.0451698	-1.34515
137	OTP	13.99	-0.46	0.0187485	-1.72703
138	ANKRD34B	31.73	-0.26	0.0242952	-1.61448
139	ATP6AP1L	341.08	0.12	0.018035	-1.74388
140	PAM	654.42	0.09	0.0325926	-1.48688
141	SEMA6A	460.28	0.09	0.0454168	-1.34278
142	CSNK1G3	306.99	0.1	0.0129636	-1.88728
143	IL3	9.67	-0.38	0.0487498	-1.31203
144	CDKN2AIPNL	32.46	-0.23	0.0368315	-1.43378
145	SH3TC2	468.27	0.07	0.0488282	-1.31133
146	RPS14	36.36	0.22	0.0295754	-1.52907
147	CCDC69	131.5	0.11	0.0475952	-1.32244
148	THG1L	24.84	-0.26	0.0268111	-1.57169
149	RNF145	193.72	0.11	0.0429017	-1.36753
150	PWWP2A	256.41	0.13	0.0155019	-1.80962
151	CCNG1	22.66	0.35	0.0322603	-1.49133
152	SNCB	35.67	-0.21	0.0417684	-1.37915
153	TMEM14C	34.97	0.2	0.0399376	-1.39862
154	HIST1H2BJ	28.8	0.27	0.0171648	-1.76536
155	VARS2	43.85	0.32	0.00592765	-2.22712
156	CCHCR1	53.16	-0.25	0.00252871	-2.5971
157	APOM	22.5	0.28	0.0170506	-1.76826
158	HLA-DMB	14.7	0.33	0.0330918	-1.48028
159	GLO1	91.18	0.16	0.0191614	-1.71757
160	MED20	62.55	-0.21	0.00593059	-2.2269
161	BYSL	55.58	0.2	0.0237655	-1.62405
162	ENPP4	60.15	0.22	0.00734112	-2.13424
163	ADGRF5	236.61	0.15	0.0460887	-1.33641
164	CD2AP	569.07	0.08	0.0120629	-1.91855
165	TRAM2	288.09	0.12	0.0152511	-1.8167
166	PHF3	332.61	0.11	0.0173714	-1.76017
167	SENP6	461.51	0.08	0.0280423	-1.55219
168	MANEA	86.08	0.14	0.0431635	-1.36488
169	TSTD3	28.7	-0.39	0.000716326	-3.14489
170	CDC40	227.61	0.1	0.0164141	-1.78478
171	NCOA7	631	0.12	0.00142014	-2.84767
172	IFNGR1	122.95	0.22	0.0112869	-1.94742
173	HECA	273.86	0.13	0.0254254	-1.59473
174	HIVEP2	750.28	0.07	0.0432602	-1.36391
175	LTV1	38.54	-0.2	0.0290172	-1.53734
176	RSPH3	66.97	-0.19	0.0163252	-1.78714
177	RP1-56L9.7	23.14	0.29	0.0156803	-1.80464
178	RBAK-RBAKDN	197.58	-0.12	0.0321895	-1.49229
179	NDUFA4	35.59	0.21	0.0338335	-1.47065
180	ANKMY2	148.9	0.13	0.00519552	-2.28437
181	SNX13	458.04	0.08	0.0337016	-1.47235
182	CBX3	56.05	0.15	0.046644	-1.3312
183	AEBP1	44.46	-0.22	0.0207897	-1.68215
184	NPC1L1	86.55	-0.14	0.0391474	-1.4073
185	VSTM2A	15.4	-0.61	0.045283	-1.34406
186	CRCP	17.03	0.27	0.0481464	-1.31744
187	DTX2	294.27	-0.16	0.0123025	-1.91001
188	DMTF1	141.11	0.11	0.0258401	-1.58771
189	PDK4	27.88	0.24	0.0438	-1.35853
190	TRRAP	553.6	-0.07	0.0318876	-1.49638
191	GPR37	24.4	-0.43	0.0423027	-1.37363
192	PODXL	217.12	0.13	0.0354434	-1.45046
193	CNOT4	580.93	0.09	0.0142614	-1.84584
194	MGAM	563.4	0.11	0.0175074	-1.75678
195	GIMAP4	34.1	0.25	0.0288943	-1.53919
196	INSIG1	75.75	0.17	0.0401562	-1.39625
197	SHH	31.01	-0.39	0.0105646	-1.97615
198	PRSS51	75.8	-0.34	0.0106192	-1.97391
199	R3HCC1	69.68	-0.17	0.043119	-1.36533
200	HMBOX1	693.24	0.08	0.0134647	-1.8708
201	ADAM9	427.04	0.1	0.0269444	-1.56953
202	SMIM19	73.32	0.2	0.0175706	-1.75521
203	HGSNAT	256.4	0.11	0.0456876	-1.3402
204	SDCBP	121.72	0.14	0.0256884	-1.59026
205	PAG1	652.82	0.1	0.0283532	-1.5474
206	OSGIN2	98.29	0.15	0.0109895	-1.95902
207	DECR1	141.89	0.13	0.0301578	-1.5206
208	PLEKHF2	172.5	0.18	0.0124968	-1.9032
209	SLC25A32	57.13	0.19	0.0140396	-1.85265
210	ENY2	58.19	-0.22	0.0100606	-1.99738
211	DERL1	137.17	0.12	0.03592	-1.44466
212	KCNK9	194.7	-0.19	0.0382456	-1.41742
213	LRRC14	12.26	-0.52	0.00252314	-2.59806
214	CD274	109.44	0.21	0.0448921	-1.34783
215	SNAPC3	188.66	0.12	0.036791	-1.43426
216	MLLT3	829.73	0.08	0.0478097	-1.32048
217	POLR1E	56.96	-0.18	0.0323471	-1.49016
218	TMEM2	477.77	0.09	0.0161873	-1.79083
219	SPATA31E1	14.97	-0.33	0.0310909	-1.50737
220	CNTRL	446.4	0.1	0.0097529	-2.01087
221	RABEPK	136.99	-0.12	0.0241741	-1.61665
222	SET	59.09	0.17	0.0189943	-1.72138
223	ZER1	222.08	-0.1	0.0481607	-1.31731
224	TBC1D13	99.02	-0.13	0.0417368	-1.37948
225	NCS1	247.5	-0.11	0.0459232	-1.33797
226	REXO4	31.95	-0.22	0.0296583	-1.52785
227	ADAMTS13	160.36	-0.11	0.0305107	-1.51555
228	LCN12	25.68	-0.24	0.0473234	-1.32492
229	CLIC3	17.26	-0.38	0.015897	-1.79868
230	ENTPD2	28.07	-0.27	0.0402253	-1.3955
231	ZMYND11	482.64	0.09	0.0397256	-1.40093
232	FAM188A	367.55	0.11	0.0423183	-1.37347
233	CREM	351.82	0.09	0.0343014	-1.46469
234	BMS1	213.05	0.13	0.0247834	-1.60584
235	TFAM	26.07	-0.35	0.0235737	-1.62757
236	CCAR1	260.56	-0.08	0.041528	-1.38166
237	KIF1BP	243.3	0.12	0.0483038	-1.31602
238	CDHR1	46.91	-0.21	0.0456045	-1.34099
239	LIPA	585.54	0.07	0.0220787	-1.65603
240	IFIT5	36.89	0.21	0.0361537	-1.44185
241	ZDHHC16	48.44	-0.18	0.033093	-1.48026
242	LZTS2	37.95	-0.26	0.0237545	-1.62425
243	FGF8	19.65	-0.28	0.0376114	-1.42468
244	MCMBP	288.13	0.11	0.0229617	-1.639
245	ZRANB1	249.64	0.14	0.0276685	-1.55801
246	JAKMIP3	169.32	-0.18	0.0181974	-1.73999
247	MUC5AC	57.19	-0.22	0.012562	-1.90094
248	MUC5B	159.05	-0.26	6.21528e-05	-4.20654
249	SWAP70	334.38	0.11	0.0306748	-1.51322
250	FAR1	217.57	0.12	0.0262609	-1.58069
251	EIF3M	68.72	0.16	0.0466231	-1.3314
252	CSTF3	235.73	0.11	0.026047	-1.58424
253	HIPK3	472.2	0.09	0.048548	-1.31383
254	PDHX	366.2	0.08	0.0474965	-1.32334
255	CRY2	105	-0.17	0.0267221	-1.57313
256	RP11-831H9.11	39.34	-0.22	0.021914	-1.65928
257	C11orf83	13.09	0.37	0.0224399	-1.64898
258	RELA	42.43	0.18	0.0381257	-1.41878
259	EIF1AD	19.69	0.3	0.0156156	-1.80644
260	AP000867.1	13.26	-0.36	0.0298905	-1.52447
261	FCHSD2	1406.33	0.07	0.0487178	-1.31231
262	EMSY	303.33	0.09	0.0423976	-1.37266
263	MAML2	1136.05	0.09	0.0333625	-1.47674
264	FOXR1	30.16	-0.27	0.009379	-2.02784
265	USP2	107.65	-0.14	0.0457454	-1.33965
266	NECAP1	81.59	0.16	0.0339974	-1.46855
267	CD69	33.66	0.21	0.0320055	-1.49478
268	CLEC1A	154.83	0.14	0.00772543	-2.11208
269	ETNK1	240.97	0.12	0.0147938	-1.82992
270	LYRM5	42.81	0.25	0.00475887	-2.3225
271	STK38L	342.12	0.08	0.029982	-1.52314
272	DGKA	57.6	-0.18	0.0315703	-1.50072
273	B4GALNT1	12.31	-0.53	0.00633511	-2.19825
274	CDK4	15	0.3	0.0411986	-1.38512
275	AVIL	48.24	0.17	0.036943	-1.43247
276	PPM1H	1177.68	0.06	0.0295373	-1.52963
277	C12orf66	124.4	0.14	0.0130407	-1.8847
278	RAB21	209.55	0.13	0.0267882	-1.57206
279	TBC1D15	327.11	0.1	0.0202768	-1.693
280	PPP1R12A	816.54	0.12	0.0334136	-1.47608
281	NFYB	70.76	0.15	0.0415897	-1.38101
282	OAS1	69.63	0.18	0.0324592	-1.48866
283	PLA2G1B	11.04	-0.61	0.000838892	-3.07629
284	TCTN2	134.56	-0.11	0.0311821	-1.50609
285	PDS5B	680.82	0.06	0.0382334	-1.41756
286	KBTBD6	46.97	0.25	0.0179492	-1.74596
287	EPSTI1	372.96	0.13	0.0127691	-1.89384
288	ITM2B	177.28	0.16	0.0225953	-1.64598
289	INTS6	327.98	0.09	0.0331513	-1.4795
290	DACH1	1217.47	0.1	0.0363043	-1.44004
291	DIS3	64.6	-0.18	0.0197515	-1.7044
292	TEX30	39.97	0.21	0.0204196	-1.68995
293	TMEM55B	21.62	0.28	0.0182362	-1.73907
294	CHD8	257.59	0.12	0.00588225	-2.23046
295	TOX4	59.26	-0.18	0.0313175	-1.50421
296	GMPR2	24.82	0.22	0.0460247	-1.33701
297	STXBP6	608.02	0.15	0.0230221	-1.63785
298	GEMIN2	39.74	-0.26	0.0220848	-1.65591
299	ATL1	215.47	0.14	0.0226717	-1.64452
300	GNG2	511.34	0.11	0.0449556	-1.34722
301	LGALS3	125.27	0.2	0.0183237	-1.73699
302	PCNX4	194.33	0.12	0.0197455	-1.70453
303	PPP1R36	122.06	0.14	0.0433464	-1.36305
304	EIF2S1	58.99	-0.23	0.0135522	-1.86799
305	ADCK1	396	-0.08	0.0404819	-1.39274
306	CEP170B	144.69	-0.15	0.0335361	-1.47449
307	MAGEL2	9.04	-0.45	0.0192919	-1.71462
308	RP11-483E23.8	29.74	-0.34	0.00810584	-2.0912
309	AC135983.2	25.2	-0.29	0.0286257	-1.54324
310	FAM98B	97.34	0.17	0.0214203	-1.66918
311	RPUSD2	17.49	-0.38	0.00865894	-2.06254
312	GANC	262.14	0.09	0.0419149	-1.37763
313	GLDN	232.81	0.1	0.048591	-1.31344
314	RFX7	530.52	0.07	0.0395097	-1.4033
315	LACTB	23.8	0.24	0.0346297	-1.46055
316	CTD-2116N17.1	22.99	-0.28	0.0209087	-1.67967
317	SKOR1	25.6	-0.31	0.0403459	-1.3942
318	PARP6	54.15	-0.21	0.00811554	-2.09068
319	CSK	133.95	0.14	0.0275833	-1.55935
320	CSPG4	159.6	-0.14	0.00875732	-2.05763
321	FAM154B	37.02	-0.38	0.000808107	-3.09253
322	SLC28A1	205.51	-0.1	0.0470366	-1.32756
323	MFGE8	62.02	-0.15	0.0431362	-1.36516
324	DECR2	11.52	-0.47	0.00803881	-2.09481
325	SOX8	16.66	-0.32	0.047353	-1.32465
326	TSC2	226.23	-0.1	0.0460929	-1.33637
327	PRSS33	12.09	0.32	0.037433	-1.42674
328	RP11-77H9.1	17.61	-0.3	0.0283696	-1.54715
329	SEZ6L2	78.76	-0.15	0.0327228	-1.48515
330	PHKG2	32.71	-0.21	0.0356745	-1.44764
331	ZNF267	130.13	0.13	0.0325924	-1.48688
332	AC026461.1	19.15	-0.29	0.0333932	-1.47634
333	ARL2BP	12.84	-0.46	0.00510876	-2.29168
334	WWOX	3797.36	-0.08	0.0193569	-1.71316
335	NECAB2	153.93	-0.13	0.024456	-1.61162
336	SLC38A8	118.63	-0.14	0.0340299	-1.46814
337	ADAD2	29.54	-0.26	0.0356957	-1.44738
338	KIAA0753	168.69	-0.09	0.0484786	-1.31445
339	CDRT1	30.68	0.21	0.0489607	-1.31015
340	SHMT1	175.41	-0.16	0.0168	-1.77469
341	SLC47A2	137.85	-0.15	0.0158832	-1.79906
342	RAB11FIP4	598.85	-0.07	0.0175532	-1.75564
343	CCL3L1	23.36	-0.6	0.0173263	-1.76129
344	MRM1	30.92	-0.2	0.0429005	-1.36754
345	PPP1R1B	34.92	-0.26	0.0153609	-1.81358
346	CDK5RAP3	57.17	-0.16	0.0478563	-1.32006
347	SNF8	51.03	-0.27	0.00698853	-2.15561
348	IGF2BP1	111.75	-0.24	0.0217793	-1.66196
349	COIL	99.56	-0.13	0.0193573	-1.71315
350	RPS6KB1	174.22	-0.13	0.0132433	-1.878
351	HEATR6	95.01	-0.13	0.0431038	-1.36548
352	TBX2	20.98	-0.31	0.0477515	-1.32101
353	TBX4	98.04	-0.17	0.0120253	-1.9199
354	CSHL1	26.19	-0.26	0.0240575	-1.61875
355	MAP2K6	441.76	0.07	0.0409929	-1.38729
356	GAA	87.29	-0.14	0.0485279	-1.31401
357	ACTG1	88.3	0.17	0.0108485	-1.96463
358	GCGR	42.95	-0.25	0.00948124	-2.02313
359	PTPN2	604.99	0.06	0.0233605	-1.63152
360	ROCK1	664.78	0.09	0.0078649	-2.10431
361	ABHD3	220.94	0.1	0.0324292	-1.48906
362	RPRD1A	265.37	0.08	0.0489235	-1.31048
363	MEX3C	189.76	0.12	0.0175805	-1.75497
364	TCF4	1389.34	0.13	0.0187289	-1.72749
365	GALR1	32.21	-0.33	0.0404299	-1.3933
366	SALL3	32.65	-0.27	0.0347518	-1.45902
367	ADNP2	156.65	0.14	0.00432955	-2.36356
368	POLRMT	106.14	-0.15	0.0338208	-1.47082
369	EFNA2	70.87	-0.24	0.00239012	-2.62158
370	ANKRD24	135.37	-0.15	0.00705106	-2.15175
371	CCDC94	99.4	-0.17	0.00932573	-2.03032
372	RPL36	29.48	-0.25	0.0162412	-1.78938
373	YIPF2	23.98	-0.28	0.0265866	-1.57534
374	ASNA1	39.33	-0.27	0.0116254	-1.93459
375	UQCRFS1	57.29	0.19	0.0396665	-1.40158
376	RGS9BP	10.2	0.39	0.0302823	-1.51881
377	CEP89	215.46	-0.14	0.0402581	-1.39515
378	HCST	12.27	0.46	0.00391529	-2.40724
379	CD177	30.63	-0.28	0.044574	-1.35092
380	ZNF224	29.95	0.26	0.026568	-1.57564
381	BCAM	61.52	-0.17	0.0411873	-1.38524
382	KCNJ14	36.79	-0.22	0.0301284	-1.52102
383	SIGLEC11	26.99	-0.27	0.0402544	-1.39519
384	NR1H2	155.51	-0.12	0.0401239	-1.3966
385	POLD1	161.73	-0.14	0.0302924	-1.51867
386	CTU1	42.17	-0.31	0.00312287	-2.50545
387	HAS1	18.58	-0.29	0.0480858	-1.31798
388	ZNF616	49.93	-0.31	0.00382472	-2.4174
389	KIR3DX1	31.54	-0.31	0.00937516	-2.02802
390	ZSCAN5B	25.36	-0.4	0.00311079	-2.50713
391	ZNF805	44.33	-0.21	0.0362116	-1.44115
392	BTBD3	148.9	0.12	0.0309915	-1.50876
393	RIN2	612.22	0.11	0.0469172	-1.32867
394	NAPB	203.25	0.1	0.0245455	-1.61003
395	VSTM2L	127.68	-0.18	0.0155044	-1.80955
396	MYBL2	175.41	-0.11	0.0415024	-1.38193
397	MATN4	30.41	-0.27	0.0162632	-1.78879
398	KCNQ2	237.82	-0.15	0.0391066	-1.40775
399	SLC2A4RG	12.95	0.33	0.0461306	-1.33601
400	SAMD10	28.96	0.22	0.0364989	-1.43772
401	USP25	655.07	0.1	0.0217886	-1.66177
402	JAM2	296.36	0.14	0.041493	-1.38203
403	CYYR1	282.17	0.19	0.0305703	-1.5147
404	BACH1	1101.81	0.06	0.041918	-1.3776
405	SCAF4	319.14	0.11	0.0396499	-1.40176
406	KCNE2	19.63	-0.31	0.0286364	-1.54308
407	MX1	167.16	0.17	0.00955643	-2.0197
408	COL6A1	107.33	-0.16	0.0419972	-1.37678
409	SLC25A18	140.05	-0.15	0.0411152	-1.386
410	UFD1L	79.75	-0.18	0.0231932	-1.63464
411	RANBP1	32.8	-0.24	0.025738	-1.58943
412	RTN4R	241.37	-0.12	0.0424513	-1.37211
413	LZTR1	60.08	-0.19	0.0142186	-1.84714
414	GGT2	95.57	-0.24	0.047876	-1.31988
415	TMEM191C	13.86	-0.52	0.0066567	-2.17674
416	RAB36	102.32	-0.13	0.0327258	-1.48511
417	DDTL	21.98	-0.36	0.021335	-1.67091
418	DDT	42.15	-0.44	0.00139414	-2.85569
419	CABP7	40.74	-0.21	0.0195431	-1.70901
420	SEC14L6	56.52	-0.24	0.00546105	-2.26272
421	TMPRSS6	184.1	-0.16	0.0484755	-1.31448
422	FAM227A	217.01	-0.14	0.0115229	-1.93844
423	SYNGR1	179.67	-0.14	0.0198496	-1.70225
424	SEPT3	80.49	-0.15	0.0436269	-1.36025
425	PNPLA5	31.83	-0.34	0.00210714	-2.67631
426	CELSR1	623.91	-0.09	0.00886967	-2.05209
427	SBF1	185.26	-0.12	0.0351355	-1.45425

## Sheet: Non-DN vs. CTRL
	STable1 Differentially modified genes between Non-DN and CTRL
	Gene	Base mean	log2(Fold-change)	p	log10(p)
1	SAMD11	55.55	-0.2	0.0466858	-1.33082
2	KLHL17	47.05	-0.24	0.0491665	-1.30833
3	INTS11	67.78	-0.19	0.020007	-1.69882
4	PRKCZ	661.75	-0.12	0.0468341	-1.32944
5	MORN1	269.56	-0.11	0.0474552	-1.32372
6	MEGF6	628.83	-0.12	0.0273395	-1.56321
7	TP73	370.18	-0.13	0.0103271	-1.98602
8	GPR157	147.26	-0.13	0.0218185	-1.66118
9	NMNAT1	154.01	-0.14	0.0184007	-1.73516
10	SRM	22.87	-0.34	0.0192032	-1.71663
11	CTRC	42.8	-0.23	0.012191	-1.91396
12	TMEM82	28.13	-0.45	0.000691508	-3.1602
13	MYOM3	206.92	-0.12	0.0352639	-1.45267
14	RSRP1	224.62	0.17	0.0246039	-1.609
15	RHCE	460.69	0.2	0.00362671	-2.44049
16	SERINC2	75.4	-0.24	0.0133269	-1.87527
17	ZNF684	34.34	-0.29	0.0276012	-1.55907
18	SLFNL1	52.73	-0.19	0.0374812	-1.42619
19	SZT2	220.89	-0.12	0.0142132	-1.84731
20	ATPAF1	95.28	0.16	0.0379331	-1.42098
21	COA7	50.43	-0.19	0.0436924	-1.35959
22	MRPL37	111.46	-0.12	0.0299609	-1.52344
23	PRKACB	448.69	0.11	0.0419784	-1.37697
24	SH3GLB1	152.11	0.15	0.0104362	-1.98146
25	SASS6	144.79	0.16	0.00615713	-2.21062
26	SLC30A7	276.87	0.11	0.026068	-1.58389
27	NBPF6	69.52	0.34	0.00970183	-2.01315
28	TTF2	138.42	0.15	0.0134683	-1.87069
29	PPIAL4G	10.8	0.43	0.0375139	-1.42581
30	GPR89C	99.18	0.3	0.0292516	-1.53385
31	GPR89B	180.5	0.22	0.0431332	-1.36519
32	NBPF24	293.53	0.26	0.0463215	-1.33422
33	PPIAL4A	9.18	0.41	0.0437723	-1.3588
34	SEMA6C	81.47	-0.19	0.0125925	-1.89989
35	PGLYRP4	38.25	-0.28	0.0215955	-1.66564
36	C1orf43	67.95	-0.16	0.0428548	-1.368
37	MPZ	19.13	0.28	0.0418023	-1.3788
38	LHX4	128.59	-0.11	0.041505	-1.3819
39	RNPEP	100.5	-0.13	0.0477598	-1.32094
40	NUAK2	87.62	-0.23	0.00222347	-2.65297
41	CDK18	143.36	-0.15	0.00779183	-2.10836
42	ENAH	552.14	0.12	0.014996	-1.82402
43	MRPL55	10.13	-0.43	0.0382444	-1.41743
44	GJC2	42.85	-0.2	0.042816	-1.36839
45	TSNAX-DISC1	262.66	0.12	0.0497854	-1.3029
46	ZNF124	156.05	0.21	0.0184525	-1.73395
47	RP11-634B7.5	11.05	0.37	0.047057	-1.32738
48	OR14A16	17.18	0.33	0.0407838	-1.38951
49	ADAM17	246.17	0.1	0.0481739	-1.31719
50	TRIB2	98.64	-0.19	0.0487359	-1.31215
51	NBAS	1354.25	0.09	0.0348819	-1.4574
52	CENPO	136.66	0.16	0.0283918	-1.54681
53	PPM1G	126.25	-0.12	0.0240002	-1.61978
54	BRE	1219.59	0.06	0.0162556	-1.789
55	CEBPZOS	28.86	0.28	0.0196505	-1.70663
56	OTX1	15.75	-0.54	0.00646073	-2.18972
57	HTRA2	11.69	0.34	0.0395227	-1.40315
58	SH2D6	129.7	-0.17	0.0481299	-1.31758
59	RMND5A	286.35	0.12	0.0210858	-1.67601
60	RGPD1	388.65	0.24	0.0499743	-1.30125
61	ASTL	43.05	-0.18	0.0471924	-1.32613
62	SEMA4C	91.13	-0.15	0.0400166	-1.39776
63	ANKRD36B	313.84	0.27	0.0153578	-1.81367
64	INSIG2	109.27	0.17	0.0219549	-1.65847
65	CCDC173	136.15	0.18	0.0206242	-1.68562
66	CWC22	195.34	0.12	0.016776	-1.77531
67	CDK15	293.94	0.13	0.0224724	-1.64835
68	EFHD1	211.08	-0.2	0.0174155	-1.75906
69	FAM132B	51.9	-0.22	0.0163632	-1.78613
70	CSPG5	68.37	-0.16	0.0434452	-1.36206
71	MON1A	91.33	-0.16	0.0179229	-1.74659
72	PPM1M	36.78	-0.2	0.0484961	-1.31429
73	DNAH1	348.02	-0.1	0.00817572	-2.08747
74	ATG3	77.65	-0.18	0.0306463	-1.51362
75	GTF2E1	124.74	0.17	0.0105778	-1.97561
76	FAM162A	127.77	0.18	0.00929793	-2.03161
77	ALG1L	39.62	-0.29	0.0121413	-1.91573
78	PLXNA1	177.77	-0.19	0.0212585	-1.67247
79	RNF7	22.42	-0.27	0.0445793	-1.35087
80	COMMD2	32.09	0.26	0.0357885	-1.44626
81	MINDY4B	47.99	0.2	0.0367679	-1.43453
82	MFSD1	365.07	0.11	0.0245585	-1.6098
83	KPNA4	248.06	0.11	0.0211098	-1.67552
84	ECT2	174.06	0.17	0.00687154	-2.16295
85	ZMAT3	253.63	0.21	0.00979695	-2.00891
86	PIK3CA	308.64	0.12	0.00446903	-2.34979
87	RFC4	63.49	0.17	0.0462589	-1.3348
88	UVSSA	215.57	-0.13	0.0145705	-1.83652
89	HGFAC	53.87	-0.25	0.0104859	-1.9794
90	AC093323.3	88.61	0.18	0.0488636	-1.31101
91	EXOC1	125.42	0.19	0.0163109	-1.78752
92	TIGD2	20.45	0.39	0.0116972	-1.93192
93	HPGDS	122.32	0.18	0.0321861	-1.49233
94	RAP1GDS1	523.51	0.11	0.0199533	-1.69999
95	ANXA5	103.6	0.14	0.0391974	-1.40674
96	PLK4	55.98	0.29	0.0103348	-1.9857
97	DROSHA	358.09	0.13	0.0130005	-1.88604
98	UGT3A2	75.33	-0.24	0.0499058	-1.30185
99	IPO11	264.84	0.09	0.0303004	-1.51855
100	TRAPPC13	103.31	0.16	0.0104649	-1.98026
101	CCNB1	38.91	0.3	0.00484865	-2.31438
102	ANKRD34B	31.26	0.34	0.0049108	-2.30885
103	TMEM167A	93.46	0.16	0.0339166	-1.46959
104	LNPEP	363.92	0.09	0.033261	-1.47806
105	GIN1	85.48	0.15	0.0447707	-1.34901
106	TCF7	145.17	-0.13	0.0186952	-1.72827
107	SLC23A1	80.87	-0.16	0.0435322	-1.36119
108	LARS	223.72	0.1	0.0374019	-1.42711
109	UBLCP1	55.15	0.19	0.0461854	-1.3355
110	BNIP1	60.86	-0.15	0.0425056	-1.37155
111	IRF4	69.14	0.21	0.0131625	-1.88066
112	RPP40	26.43	-0.26	0.0280782	-1.55163
113	FAM8A1	48.45	0.21	0.0346012	-1.46091
114	RNF39	15.33	-0.34	0.0441028	-1.35553
115	PEX6	90.52	-0.13	0.0469369	-1.32849
116	DNPH1	23.69	-0.26	0.0464794	-1.33274
117	CD109	388.94	0.11	0.0286697	-1.54258
118	PHIP	469.2	0.12	0.0288759	-1.53946
119	RARS2	294.15	0.08	0.0388037	-1.41113
120	ULBP1	17.02	-0.31	0.0411841	-1.38527
121	PRR18	12.59	-0.47	0.0147406	-1.83149
122	CYP2W1	50.6	-0.2	0.0405137	-1.3924
123	ZFAND2A	37.39	-0.27	0.0113487	-1.94506
124	CCZ1	154.97	0.21	0.0267822	-1.57215
125	RSPH10B	222.24	0.16	0.0290324	-1.53712
126	MALSU1	43.56	0.25	0.0141776	-1.8484
127	DPY19L1	327.07	0.11	0.0232292	-1.63397
128	VPS37D	16.71	-0.34	0.0361326	-1.4421
129	RFC2	123.43	-0.12	0.0487363	-1.31215
130	SPDYE16	72.52	0.39	0.0103496	-1.98508
131	SRI	65.23	0.26	0.00052199	-3.28234
132	PDK4	28.21	-0.24	0.0420555	-1.37618
133	PLOD3	65.34	-0.29	0.000301209	-3.52113
134	SPDYE6	101.38	0.43	0.00516286	-2.28711
135	RP11-514P8.8	192.49	0.34	0.0376799	-1.42389
136	ATXN7L1	1076.94	-0.05	0.0304266	-1.51675
137	SLC13A4	121.16	0.12	0.0457087	-1.34
138	TMEM213	76.52	0.21	0.0207621	-1.68273
139	SSPO	226.27	-0.14	0.038019	-1.42
140	ACTR3C	447.73	0.13	0.0135341	-1.86857
141	LMBR1	792.06	0.06	0.0444922	-1.35172
142	DEFB107B	45.61	0.44	0.0145029	-1.83855
143	NPM2	35.97	-0.23	0.0447757	-1.34896
144	SORBS3	159.34	-0.15	0.0405546	-1.39196
145	PBK	63.14	0.23	0.0153614	-1.81357
146	RPS20	24.97	-0.28	0.0250295	-1.60155
147	LY6E	46.98	-0.23	0.0428708	-1.36784
148	SCRIB	132.65	-0.14	0.0461116	-1.33619
149	WDR97	48.18	-0.24	0.0336866	-1.47254
150	BAG1	61.01	0.26	0.00339865	-2.46869
151	CHMP5	41.24	0.23	0.0179759	-1.74531
152	AQP3	27.69	-0.25	0.0240161	-1.6195
153	UBAP2	483.21	-0.07	0.0454342	-1.34262
154	IL11RA	19.69	-0.3	0.0222195	-1.65327
155	HNRNPK	63.42	0.22	0.0123303	-1.90902
156	CDK20	21.12	0.27	0.0417706	-1.37913
157	TNFSF15	39.64	-0.33	0.0212132	-1.67339
158	PDCL	125.33	0.15	0.0145984	-1.83569
159	ENG	227.44	-0.13	0.0419971	-1.37678
160	FAM102A	200.3	-0.18	0.0299252	-1.52396
161	C9orf78	32.85	0.28	0.012005	-1.92064
162	MAMDC4	78.81	-0.22	0.0379445	-1.42085
163	NOXA1	71.08	-0.18	0.0467019	-1.33067
164	CALML3	27.03	-0.27	0.0434058	-1.36245
165	ATP5C1	88.24	0.14	0.0356229	-1.44827
166	RAB18	168.91	0.12	0.0411142	-1.38601
167	LYZL2	94.87	0.17	0.0125694	-1.90069
168	AGAP10	150.83	0.32	0.0289647	-1.53813
169	AL603965.1	29.05	0.34	0.00552841	-2.2574
170	AGAP9	148.02	0.34	0.0251387	-1.59966
171	BTAF1	357.33	0.11	0.0115875	-1.93601
172	CYP26A1	11.09	-0.47	0.0223453	-1.65081
173	FFAR4	65.68	-0.2	0.0495014	-1.30538
174	HPS1	126.82	-0.19	0.00120827	-2.91784
175	HIF1AN	96.42	0.17	0.0264569	-1.57746
176	C10orf88	77.49	0.2	0.013156	-1.88088
177	RASSF7	13.34	-0.42	0.006699	-2.17399
178	EPS8L2	114.33	-0.21	0.0205646	-1.68688
179	SLC25A22	40.64	-0.26	0.0179068	-1.74698
180	BRSK2	286.05	-0.1	0.0454699	-1.34228
181	SYT8	44.53	-0.21	0.0374456	-1.4266
182	SLC22A18	137.25	-0.15	0.034247	-1.46538
183	OR6A2	12.25	0.43	0.0347538	-1.459
184	LYVE1	66.67	0.18	0.0319233	-1.49589
185	MRGPRX4	9.78	0.48	0.0310103	-1.50849
186	MRGPRX1	13.19	0.46	0.0416046	-1.38086
187	ZDHHC13	165.81	0.16	0.0425514	-1.37109
188	NAT10	182.5	0.15	0.0148802	-1.82739
189	UBE2L6	79.95	-0.14	0.0443887	-1.35273
190	AP001258.1	18.52	0.37	0.0122277	-1.91265
191	PGA3	93.75	0.29	0.0487497	-1.31203
192	PGA4	88.07	0.33	0.0275476	-1.55992
193	PGA5	71.05	0.34	0.00797174	-2.09845
194	PPP2R5B	77.64	0.14	0.0466417	-1.33123
195	GPHA2	9.28	-0.56	0.00588433	-2.2303
196	CDC42EP2	48.08	-0.24	0.0138594	-1.85826
197	PCNX3	123.54	-0.15	0.0259631	-1.58564
198	C11orf68	17.56	-0.49	0.00115273	-2.93827
199	SPTBN2	191.84	-0.16	0.0473175	-1.32498
200	MYO7A	352.27	-0.12	0.0402912	-1.39479
201	USP35	143.17	-0.13	0.0342879	-1.46486
202	POU2AF1	294.55	-0.12	0.0336829	-1.47259
203	DPAGT1	12.8	-0.44	0.012436	-1.90532
204	ST14	247.65	-0.13	0.0227736	-1.64257
205	RP11-234B24.6	63.31	0.18	0.045506	-1.34193
206	AICDA	34.61	-0.22	0.0376416	-1.42433
207	AQP6	53.82	-0.17	0.0339532	-1.46912
208	RP1-288H2.5	106.07	-0.14	0.0395684	-1.40265
209	KRT80	82.05	-0.16	0.0332304	-1.47846
210	KRT6B	12.96	-0.36	0.0447377	-1.34933
211	TNS2	81.37	-0.23	0.00303052	-2.51848
212	MAP3K12	97.35	-0.19	0.00542368	-2.26571
213	RP11-745O10.4	22.17	0.37	0.00760988	-2.11862
214	YEATS4	85.16	0.16	0.034687	-1.45983
215	TCTN2	134.96	0.23	0.000181556	-3.74099
216	PUS1	71.04	-0.17	0.0392278	-1.40641
217	P2RX2	24.02	-0.23	0.0472871	-1.32526
218	C1QTNF9B	31.22	0.31	0.0212666	-1.6723
219	RFXAP	32.54	0.25	0.0337412	-1.47184
220	SPRYD7	95.78	0.2	0.0111213	-1.95384
221	SERPINE3	74.01	0.18	0.0373981	-1.42715
222	SLAIN1	196.92	0.14	0.00899003	-2.04624
223	TEX30	40.36	-0.21	0.0238597	-1.62234
224	ZNF219	51.74	-0.22	0.0234549	-1.62977
225	OR6J1	62.2	0.2	0.0278059	-1.55586
226	FAM177A1	164.55	-0.13	0.0415803	-1.38111
227	OTUB2	102.21	-0.15	0.01097	-1.95979
228	IFI27L1	73.44	0.19	0.0324959	-1.48817
229	SLC25A47	45.28	-0.25	0.0346087	-1.46081
230	BEGAIN	210.96	-0.14	0.0348112	-1.45828
231	KLC1	85.7	-0.2	0.0111636	-1.9522
232	CRIP2	23.54	-0.39	0.0065572	-2.18328
233	RP11-467N20.5	55.03	0.32	0.0383466	-1.41627
234	GOLGA8M	223.5	0.17	0.0465891	-1.33172
235	RP11-483E23.8	30.91	0.34	0.0123102	-1.90973
236	GOLGA8K	55.72	0.33	0.0164543	-1.78372
237	BAHD1	135.43	-0.12	0.0470931	-1.32704
238	USP50	141.27	0.16	0.0312118	-1.50568
239	CSNK1G1	65.46	0.19	0.0246298	-1.60854
240	PIF1	32.52	-0.2	0.0470194	-1.32772
241	RP11-106M3.5	33.6	0.24	0.0324333	-1.48901
242	IREB2	286.64	0.09	0.0445948	-1.35072
243	CTSH	167.13	-0.15	0.0399401	-1.39859
244	EFL1	457.3	0.12	0.0119473	-1.92273
245	RP11-182J1.16	28.18	0.32	0.0471244	-1.32675
246	VIMP	25.26	-0.26	0.0464236	-1.33326
247	TPSD1	14.84	-0.35	0.0360144	-1.44352
248	NME3	9.96	-0.42	0.043974	-1.3568
249	NDUFB10	20.47	-0.29	0.0348974	-1.45721
250	SYNGR3	16.31	-0.35	0.0260501	-1.58419
251	ZNF598	60.03	-0.19	0.0245049	-1.61075
252	LA16c-380H5.3	51.43	-0.19	0.0316089	-1.50019
253	CLUAP1	137.01	0.12	0.0276254	-1.55869
254	TRAP1	184.05	-0.16	0.00644762	-2.1906
255	C16orf96	175.13	-0.12	0.0328967	-1.48285
256	ROGDI	39.74	-0.19	0.0478711	-1.31993
257	NPIPA3	181.8	0.32	0.0421754	-1.37494
258	NPIPA2	181.52	0.34	0.0307668	-1.51192
259	NPIPA1	406.2	0.26	0.049999	-1.30104
260	CCP110	74.31	0.18	0.0149198	-1.82624
261	NPIPB3	612.66	0.33	0.0345839	-1.46113
262	NPIPB5	710.35	0.31	0.0471365	-1.32664
263	NPIPB6	241.79	0.36	0.0129147	-1.88892
264	EIF3C	242.41	0.29	0.0193811	-1.71262
265	NPIPB11	270.86	0.31	0.0271011	-1.56701
266	RP11-231C14.4	339.14	0.31	0.0491804	-1.30821
267	KCTD13	20.67	-0.31	0.0146959	-1.8328
268	ZNF768	19.55	-0.32	0.0235264	-1.62844
269	SETD1A	125.09	-0.13	0.0455161	-1.34184
270	VKORC1	9.57	-0.52	0.00380551	-2.41959
271	ESRP2	43.18	-0.24	0.0190847	-1.71932
272	NPIPB15	180.69	0.32	0.0176987	-1.75206
273	RP11-77K12.1	43.13	-0.18	0.0403056	-1.39463
274	HSDL1	115.61	0.18	0.0081509	-2.08879
275	HIC1	17.02	-0.36	0.0325704	-1.48718
276	MYBBP1A	92.88	-0.2	0.013276	-1.87693
277	CLEC10A	24.64	-0.26	0.0304128	-1.51694
278	NLGN2	52.98	-0.2	0.0328301	-1.48373
279	GUCY2D	72.67	-0.21	0.00803608	-2.09496
280	TMEM107	15.11	-0.36	0.016272	-1.78856
281	TRIM16	134.27	0.12	0.0315448	-1.50107
282	TRIM16L	173.3	0.14	0.0123968	-1.90669
283	PRPSAP2	431.38	0.09	0.0431656	-1.36486
284	B9D1	165.13	-0.16	0.0121716	-1.91465
285	RAB11FIP4	620.29	-0.07	0.0424824	-1.37179
286	SLFN13	45.6	0.28	0.0043313	-2.36338
287	C17orf98	26.34	0.26	0.0211757	-1.67416
288	MED24	161.74	-0.11	0.0341421	-1.46671
289	P3H4	52.01	-0.21	0.0190486	-1.72014
290	TBX21	44.87	-0.26	0.0156914	-1.80434
291	EPN3	60.49	-0.2	0.0166725	-1.778
292	AXIN2	23.19	-0.39	0.039713	-1.40107
293	CBX8	30.26	-0.26	0.0396563	-1.40169
294	CCDC40	295.87	-0.11	0.00981243	-2.00822
295	SGSH	57.73	-0.2	0.0157211	-1.80352
296	ENDOV	94.6	-0.13	0.0439904	-1.35664
297	STRA13	22.16	-0.28	0.0437284	-1.35924
298	RAC3	16.25	-0.36	0.0319988	-1.49487
299	GPS1	34.21	-0.3	0.0146338	-1.83464
300	CD7	21.36	-0.29	0.0192158	-1.71634
301	SECTM1	106.42	-0.21	0.0245353	-1.61021
302	WDR45B	19.12	-0.31	0.0187368	-1.72731
303	CLUL1	157.16	0.12	0.0335348	-1.4745
304	ADCYAP1	9.08	-0.57	0.00973953	-2.01146
305	C2CD4C	17.67	-0.29	0.0382191	-1.41772
306	POLRMT	113.06	-0.16	0.0471262	-1.32674
307	C19orf24	17.24	-0.34	0.0391286	-1.40751
308	MKNK2	96.58	-0.19	0.0428651	-1.3679
309	TIMM44	83.17	-0.19	0.0401416	-1.3964
310	ZNF561	40.33	-0.22	0.0448673	-1.34807
311	PDE4A	175.61	-0.11	0.0289282	-1.53868
312	GIPC1	93.7	-0.14	0.0402438	-1.3953
313	RASAL3	73.65	-0.19	0.0220218	-1.65715
314	RPL18A	18.53	-0.36	0.0118725	-1.92546
315	IL12RB1	159.45	-0.11	0.0488797	-1.31087
316	AC007192.4	17.09	-0.3	0.0483632	-1.31549
317	ATP13A1	92.36	-0.19	0.0055927	-2.25238
318	HPN	130.12	-0.16	0.0231222	-1.63597
319	ATP4A	45.67	-0.2	0.0429813	-1.36672
320	HAUS5	25.78	-0.28	0.020533	-1.68755
321	KMT2B	92.46	-0.19	0.0185932	-1.73065
322	GGN	21.41	-0.25	0.0457232	-1.33986
323	LGALS4	64.19	-0.2	0.00694837	-2.15812
324	CLPTM1	166.12	-0.14	0.0391121	-1.40769
325	MYPOP	68.52	-0.18	0.0268596	-1.5709
326	RASIP1	91.02	-0.16	0.0433892	-1.36262
327	CPT1C	90.5	-0.18	0.00662599	-2.17875
328	SIGLEC11	26.44	0.28	0.0345289	-1.46182
329	LILRA4	22.96	-0.32	0.0147402	-1.8315
330	KIR2DL3	29.3	0.34	0.0379883	-1.42035
331	KMT5C	14.64	-0.32	0.0437212	-1.35931
332	ZNF324	21.31	-0.36	0.0196001	-1.70774
333	GFRA4	12.68	-0.46	0.0116077	-1.93525
334	HSPA12B	99.3	-0.18	0.0127056	-1.896
335	NECAB3	52	-0.17	0.0391733	-1.40701
336	NPEPL1	22.34	-0.37	0.00249309	-2.60326
337	GNAS	303.71	0.1	0.0262265	-1.58126
338	CABLES2	105.38	-0.14	0.0428227	-1.36833
339	COL20A1	147.93	-0.18	0.00526982	-2.2782
340	EEF1A2	35.44	-0.22	0.0290898	-1.53626
341	STMN3	62.63	-0.21	0.00912275	-2.03987
342	ABHD16B	12.49	-0.39	0.0266883	-1.57368
343	UCKL1	153.35	-0.19	0.0292344	-1.53411
344	RBM11	38.28	0.2	0.0487355	-1.31215
345	KCNE2	20.48	0.3	0.0400297	-1.39762
346	TRMT2A	20.27	-0.32	0.0177707	-1.7503
347	FAM230A	58.89	0.38	0.0427043	-1.36953
348	HIC2	289.83	0.21	0.0324726	-1.48848
349	PPIL2	161.4	-0.13	0.0247707	-1.60606
350	RAB36	107.52	-0.17	0.00886954	-2.0521
351	CARD10	140.6	-0.19	0.00220936	-2.65573
352	KDELR3	78.16	-0.15	0.0284618	-1.54574
353	NAGA	58.45	-0.17	0.0410589	-1.38659
354	PANX2	88.75	-0.22	0.0444306	-1.35232
355	MIOX	22.08	-0.32	0.00867352	-2.0618
356	NCAPH2	68.05	-0.18	0.0353631	-1.45145
